# Supplementary material for: Domain Altering SNPs in the Human Proteome and Their Impact on Signaling Pathways
Source: PLoS One. 2010 Sep 23;5(9):e12890. doi: 10.1371/journal.pone.0012890 (PMC2944825; doi:10.1371/journal.pone.0012890)
Supplement: Table S1 — List of proteins with domain altering SNPs (DD >0.1) for which both the SNP and the protein were previously associated in the literature with a hereditary disorder or complex disease. The columns in the table present the gene symbol, the SNP ID, the name of the domain with the SNP, whether is DD violation (yes) or violation of regular expression (no), and the associated disorder/disease. (0.02 MB XLS) [file pone.0012890.s001.xls]

## Sheet: Sheet1
Gene	SNP ID	PS Domain altered	DD	Diseases
ACADS	28940875	Acyl-CoA dehydrogenases signature 2	No	SCAD deficiency
ATP1A2	28934002	E1-E2 ATPases phosphorylation site	No	Alternating hemiplegia of childhood
CPT2	28936375	Acyltransferases ChoActase / COT / CPT family signature 1	No	Carnitine palmitoyltransferase II deficiency, late-onset
CRELD1	28942091	EGF-like domain profile	Yes	Atrioventricular septal defect, susceptibility to, 2
CRYGC	28931604	Crystallins beta and gamma 'Greek key' motif profile	Yes	Cataract, congenital lamellar
EGFR	28929495	Protein kinases ATP-binding region signature	No	Nonsmall cell lung cancer, resistance to tyrosine kinase inhibitor in
ELANE	28931611	Serine proteases, trypsin family, histidine active site	No	Neutropenia, severe congenital, autosomal dominant 1
F11	28934901	Serine proteases, trypsin family, histidine active site	No	Factor XI deficiency
FBN1	28929500	EGF-like domain profile	Yes	Marfan syndrome, subdiagnostic variant of
FLNA	28935469	Calponin homology domain profile	Yes	Intestinal pseudoobstruction, neuronal, chronic idiopathic, X-linked
GAA	28940868	Glycosyl hydrolases family 31 signature 2	No	Acid alpha-glucosidase, allele 4
GAA	28937909	Glycosyl hydrolases family 31 signature 2	No	Acid alpha-glucosidase, allele 4
KCNH2	28933095	PAS repeat profile	No	Long qt syndrome 2
LGI1	28937874	EAR repeat profile	Yes	Epilepsy, lateral temporal lobe, autosomal dominant
LGI1	28939075	EAR repeat profile	Yes	Epilepsy, lateral temporal lobe, autosomal dominant
MCFD2	28942114	EF-hand calcium-binding domain profile	Yes	Factor V and Factor VIII, combined deficiency of
MCFD2	28942113	EF-hand calcium-binding domain profile	Yes	Factor V and Factor VIII, combined deficiency of
MPI	28928906	Phosphomannose isomerase type I signature 2	No	Congenital disorder of glycosylation, type IB
NKX2-1	28936672	Homeobox domain profile	Yes	Chorea, benign hereditary
NKX2-1	28936672	Homeobox domain signature	No	Chorea, benign hereditary
NOTCH3	28933698	EGF-like domain profile	Yes	Cerebral arteriopathy, autosomal dominant, with subcortical infarcts and leukoencephalopathy
NOTCH3	28933697	EGF-like domain profile	Yes	Cerebral arteriopathy, autosomal dominant, with subcortical infarcts and leukoencephalopathy
NOTCH3	28933696	EGF-like domain profile	Yes	Cerebral arteriopathy, autosomal dominant, with subcortical infarcts and leukoencephalopathy
NOTCH3	28937321	EGF-like domain profile	Yes	Cerebral arteriopathy, autosomal dominant, with subcortical infarcts and leukoencephalopathy
NPR2	28931582	Natriuretic peptides receptors signature	No	Acromesomelic dysplasia, maroteaux type
PAFAH1B1	28936689	Trp-Asp (WD) repeats profile	Yes	Lissencephaly sequence, isolated
RHO	29001653	Visual pigments (opsins) retinal binding site	No	Night blindness, congenital stationary, autosomal dominant 1
RYR1	28933997	MIR domain profile	Yes	Central core disease
SLURP1	28937889	Prokaryotic membrane lipoprotein lipid attachment site profile	No	Mal de Meleda
TMPRSS3	28939084	Serine proteases, trypsin family, serine active site	No	Deafness, congenital neurosensory, autosomal recessive 10
TP53	28934575	p53 family signature	No	Pancreatic cancer
TP53	28934571	p53 family signature	No	Pancreatic cancer
TP53	28934573	p53 family signature	No	Pancreatic cancer
TP53	28934572	p53 family signature	No	Pancreatic cancer
TP53	11540652	p53 family signature	No	Pancreatic cancer
TTR	28933979	Transthyretin signature 1	No	Carpal tunnel syndrome, familial
TYR	28940877	EGF-like domain signature 1; Laminin-type EGF-like (LE) domain signature	No	Tyrosinase polymorphism
WT1	28942089	Zinc finger C2H2 type domain profile	Yes	Mesangial sclerosis, isolated diffuse
